# Supplementary material for: Quantifying the Performance of Micro-Compartmentalized Directed Evolution Protocols
Source: Life (Basel). 2020 Feb 13;10(2):17. doi: 10.3390/life10020017 (PMC7175308; doi:10.3390/life10020017)
Supplement: Supplementary file 1 [file life-10-00017-s001.zip]

Archive with 3 entries (2 files):
- SI/
- SI/SI-material & Methods.pdf
- SI/SI_Math.pdf
